# Supplementary material for: Malaria and curable sexually transmitted infections in pregnant women: A two-years observational study in rural Burkina Faso
Source: PLoS One. 2020 Nov 16;15(11):e0242368. doi: 10.1371/journal.pone.0242368 (PMC7668607; doi:10.1371/journal.pone.0242368)
Supplement: S1 Table — (XLSX) [file pone.0242368.s001.xlsx]

## Sheet: Feuil1
S2 Table: Factors associated with malarial infection in univariate and multivariate logistic regression analyses in pregnant women using complete cases and available data
			Complete cases					Avalaible data		Adj OR (95%CI)	p-value
	n	Malaria %	OR (95%CI)	p-value		n	Malaria %	OR (95%CI)	p-value	n=17826
Age (years)
< 20	3524	20.2	2.62 (2.31 – 2.98)	< 0.001		5568	37.9	2.34 (2.16 - 2.53)	< 0.001	2.36 (2.07 – 2.69)	< 0.001
20 to 29	9279	13.2	1.58 (1.41 – 1.77)	< 0.001		13843	28.3	1.51 (1.41 - 1.62)	< 0.001	1.53 (1.36 – 1.71)	< 0.001
≥30	5023	8.8	1			7261	20.7	1		1
Occupation
Students	362	22.9	1.97 (1.54 – 2.53)	< 0.001		625	23.7	1.43 (1.19 - 1.73)	< 0.001	1.38 (1.06 – 1.79)	0.02
Compensated workers	599	15.5	1.22 (0.97 – 1.53)	0.08		1039	19.5	1.12 (0.96 - 1.31)	0.15	1.07 (0.86 – 1.34)	0.54
Uncompensated workers	16865	13.1	1			26875	17.8	1		1
Married
Yes	17552	13.3	0.76 (0.55 – 1.05)	0.1		17552	13.3	0.76 (0.55 - 1.05)	0.1	NI
No	274	16.8	1			274	16.8	1
Gravidity
Primigravidae	3885	16.5	1.50 (1.34 – 1.67)	< 0.001		6288	21.1	1.35 (1.25 - 1.46)	< 0.001	1.12 (0.99 – 1.26)	0.05
Secundigravidae	5938	13.7	1.20 (1.09 – 1.33)	< 0.001		9297	18	1.10 (1.03 - 1.19)	0.007	1.07 (0.97 – 1.19)	0.18
Multigravidae	8003	11.7	1			12093	16.6	1		1
History of miscarriage
Yes	394	12.2	0.90 (0.66 – 1.22)	0.48		622	17.7	0.66 ( 0.53 - 0.81)	< 0.001	NI
No	17432	13.4	1			31017	24.6	1
History of stillbirth
Yes	100	15	1.14 (0.66 – 1.98)	0.63		160	20.6	0.80 (0.55 - 1.18)	0.26	NI
No	17726	13.4	1			31479	24.5	1
Female genital mutilation
Yes	8313	12.8	0.91 (0.83 – 0.99)	0.03		12546	17.7	0.52 (0.50 - 0.56)	< 0.001	0.92 (0.84 – 1.01)	0.07
No	9513	13.9	1			19093	28.9	1		1
IPT-SP
Yes	15716	11.2	1			17896	13	1		1
No	2110	29.8	3.38 (3.04 – 3.76)	< 0.001		2965	40.1	4.50 (1.13 - 4.90)	< 0.001	3.33 (3.00 – 3.70)	< 0.001
IPT-SP: intermittent preventive treatment with sulfadoxine-pyrimethamine in pregnant women;
OR: odds ratio; Adj OR: adjusted odds ratio
NI: not included.
