# Supplementary material for: Malaria and curable sexually transmitted infections in pregnant women: A two-years observational study in rural Burkina Faso
Source: PLoS One. 2020 Nov 16;15(11):e0242368. doi: 10.1371/journal.pone.0242368 (PMC7668607; doi:10.1371/journal.pone.0242368)
Supplement: S2 Table — (XLSX) [file pone.0242368.s002.xlsx]

## Sheet: Feuil1
S3 Table: Factors associated with curable STI in univariate and multivariate logistic regression analyses in pregnant women using complete cases and available data
		Complete cases					Available data			Adj OR (95%CI)	p-value
	n	STI	OR (95%CI)	p-value		n	STI	OR (95%CI)	p-value	17826
		%					%
Age in years
< 20	3524	3.8	1.27 (1.00 – 1.62)	0.04		5568	4.9	1.17 (1.02 - 1.34)	0.03	1.14 (0.90 – 1.46)	0.29
20 to 29	9279	3.3	1.12 (0.92 – 1.36)	0.26		13843	4.8	1.19 (1.00 - 1.40)	0.05	1.11 (0.91 – 1.35)	0.28
≥30	5023	3	1			7261	4.1	1		1
Occupation
Students	362	7.2	2.36 (1.58 – 3.57)	< 0.001		625	5.8	1.97 (1.40 - 2.78)	< 0.001	1.93 (1.26 – 2.95)	0.003
Compensated workers	599	5.7	1.85 (1.29 – 2.64)	0.001		1039	4.8	1.63 (1.22 - 2.19)	0.001	1.52 (1.07 – 2.17)	0.03
Uncompensated workers	16865	3.2	1			26875	3	1		1
Married
Yes	17552	3.3	0.91 (0.48 – 1.71)	0.76		17552	3.3	0.91 (0.48 - 1.71)	0.76	NI
No	274	3.7	1			274	3.7	1
Gravidity
Primigravidae	3885	4	1.35 (1.10 – 1.66)	0.004		6288	3.4	1.10 (0.94 - 1.29)	0.22	1.19 (0.96 – 1.49)	0.11
Secundigravidae	5938	3.4	1.15 (0.95 – 1.39)	0.16		9297	3.2	1.17 (0.99 - 1.39)	0.07	1.12 (0.92 – 1.35)	0.25
Multigravidae	8003	3	1			12093	3.4	1		1
History of miscarriage
Yes	394	5.3	1.66 (1.06 – 2.60)	0.03		622	4.2	1.04 (0.70 - 1.55)	0.83	1.56 (0.98 – 2.46)	0.5
No	17432	3.3	1			31017	4	1		1
History of stillbirth
Yes	100	4	1.21 (0.45 – 3.31)	0.7		160	3.1	0.77 (0.32 - 1.88)	0.57	NI
No	17726	3.3	1			31479	4	1
Female genital mutilation
Yes	8313	2.8	0.72 (0.61 – 0.86)	< 0.001		12546	2.7	0.55 ( 0.48 - 0.62)	< 0.001	0.76 (0.64 – 0.90)	0.001
No	9513	3.8	1			19093	4.9	1		1
IPT-SP
Yes	15716	3	1			2965	3.6	1		1
No	2110	6	2.08 (1.70 – 2.54)	< 0.001		17896	7.8	2.27 (1.95 - 2.66)	< 0.001	1.96 (1.60 - 2.39)	< 0.001
IPT-SP: intermittent preventive treatment with sulfadoxine-pyrimethamine in pregnant women;
OR: odds ratio; Adj OR: adjusted odds ratio
NI: not included.
